# Supplementary material for: Prognostic significance of circulating tumor DNA alterations in advanced renal cell carcinoma from SCRUM-Japan MONSTAR-SCREEN: a nationwide genomic profiling project
Source: Br J Cancer. 2025 May 5;133(1):111–20. doi: 10.1038/s41416-025-02985-8 (PMC12238367; doi:10.1038/s41416-025-02985-8)
Supplement: Supplementary file 2 — Supplementary Table [file 41416_2025_2985_MOESM2_ESM.xlsx]

## Sheet: Supplementary Table S1
Supplementary Table 1. Clinical characteristics of RCC cohort
Patient ID	Gender	Age at diagnosis	Tumor histology	Confirmation of tissue type	Karnofsky Perfomance Status	IMDC risk group	F1CDx	F1L-Pre	F1L-Post1	F1L-Post2	The number of previous treatment lines	Treatment 1	Treatment 2	Treatment 3	Best response at treatment 1	Lung meta	Bone meta	Liver meta	Brain meta	LN meta	Tissue-TMB	bTMB at baseline	bTMB before treatment 2	bTMB before treatment 3	TF at baseline (%)	CRP (mg/dL)
MS0010037	M	71	Clear cell	Biopsy	100	Intermediate	Pass	Pass			0	Nivo+Ipi			PR	N	Y	N	N	Y	6.3	1.26			1.14	2.03
MS0010038	M	70	Clear cell	Biopsy	100	Intermediate	Pass	Pass			0	Nivo+Ipi			SD	N	Y	N	N	Y	2.52	0			0.43	0.42
MS0010065	M	65	Clear cell	Biopsy	100	Intermediate	Fail	Pass			0	Nivo+Ipi			SD	Y	Y	N	N	N		3.79			1.13	1.22
MS0010117	M	64	Clear cell	Biopsy	100	Intermediate	Pass	Fail			0	Nivo+Ipi			SD	Y	Y	N	N	Y	2.52					0.08
MS0010164	M	70	Clear cell	Biopsy	100	Intermediate	NA	Pass			0	Nivo+Ipi			PR	N	Y	N	N	N		1.26			0.31	0.12
MS0010175	F	68	Clear cell	Biopsy	100	Poor	Fail	Pass			0	Pembro+Axi			SD	Y	Y	Y	N	N		5.06			3.35	13.06
MS0010348	F	76	Non-clear cell	Biopsy	100	Poor	Fail	Pass			0	Pembro+Axi			SD	N	N	N	N	Y		6.32			7	4.15
MS0010394	M	69	Non-clear cell	Nephrectomy	100	Intermediate	NA	Pass			1	Nivo			SD	Y	N	N	N	N		5.06			1.03	4.82
MS0010407	M	71	Clear cell	Nephrectomy	100	Intermediate	NA	Pass			0	Sun			NA	Y	N	N	N	N		0			0.25	0.05
MS0010421	M	81	Non-clear cell	Nephrectomy	100	Intermediate	Pass	Pass	Pass		0	Nivo+Ipi			PR	Y	N	Y	N	N	3.78	6.32	7.59		2.03	0.94
MS0010423	M	65	Clear cell	Nephrectomy	100	Intermediate	NA	Pass			5	Cabo			SD	N	Y	N	N	Y		0			0.18	0.52
MS0010444	M	63	Clear cell	NA	100	Intermediate	NA	Pass			0	Nivo+Ipi			PR	Y	N	N	N	N		1.26			2.73	0.03
MS0010451	M	66	Clear cell	Biopsy	100	Intermediate	NA	Pass			0	Nivo+Ipi			PR	N	N	N	N	Y		2.53			0.62	0.08
MS0010462	M	65	Clear cell	Nephrectomy	100	Intermediate	NA	Pass			4	Cabo			PR	Y	Y	N	N	N		5.06			1.11	2.24
MS0010524	M	59	Clear cell	Nephrectomy	100	Poor	NA	Pass			0	Nivo+Ipi			SD	N	Y	N	Y	Y		1.26			2.19	1.83
MS0010546	M	54	Clear cell	Nephrectomy	100	Intermediate	NA	Pass			0	Nivo+Ipi			PR	N	Y	N	N	N		1.26			3.15	0.77
MS0010560	M	58	Clear cell	Nephrectomy	100	Poor	NA	Pass			0	Nivo+Ipi			SD	Y	N	N	N	N		3.79			0.77	6.83
MS0010578	M	60	Non-clear cell	Nephrectomy	100	Intermediate	NA	Fail			0	Nivo+Ipi			PR	N	N	N	N	Y						2.33
MS0010582	M	57	Clear cell	Nephrectomy	100	Intermediate	NA	Pass			0	Nivo+Ipi			PD	Y	N	N	N	N		1.26				0.1
MS0010589	F	79	Clear cell	Nephrectomy	100	Fav	NA	Pass			0	Nivo+Ipi			PD	N	N	N	N	N		3.79				0.04
MS0030002	M	78	Clear cell	Biopsy	100	Intermediate	Pass	Pass			0	Nivo+Ipi			PR	N	N	Y	N	N	6.3	0			0.46	0.36
MS0030004	M	62	Clear cell	Nephrectomy	100	Poor	NA	Fail	Fail		2	Nivo			SD	N	N	N	N	N						＜0.04
MS0030006	M	72	Clear cell	Nephrectomy	100	Fav	Pass	Fail			0	Ave+Axi			PR	Y	N	N	N	N	13.87					NA
MS0030010	M	72	Clear cell	Nephrectomy	100	Poor	NA	Pass	Pass	Pass	1	Axi	Cabo	Eve	PD	Y	N	Y	N	N		1.26	0		3.58	17.12
MS0030011	M	74	Clear cell	Nephrectomy	100	Intermediate	Pass	Pass			0	Ave+Axi			PR	Y	Y	N	N	N	6.3	1.26			2.65	NA
MS0030016	F	74	Clear cell	Nephrectomy	100	Intermediate	Pass	Pass			0	Ave+Axi			PR	Y	N	N	N	N	5.04	unknown				NA
MS0030020	M	37	Clear cell	Nephrectomy	100	Fav	Pass	Pass	Pass	Pass	0	Ave+Axi	Cabo		PR	Y	N	N	N	N	5.04	0	1.26		1.01	0.23
MS0030021	M	75	Clear cell	NA	100	Intermediate	NA	Pass	Pass		2	Nivo			PR	Y	N	N	N	Y		2.53	3.79		5.25	0.39
MS0030026	M	73	Clear cell	Nephrectomy	100	Intermediate	NA	Pass	Pass		1	Nivo			SD	Y	N	N	N	N		5.06	2.53		0.68	0.79
MS0030027	F	76	Clear cell	Biopsy	100	Intermediate	Fail	Pass	Pass		0	Ave+Axi			SD	N	Y	N	N	N		0	1.26		0.84	3.04
MS0030028	F	60	Clear cell	Biopsy	100	Intermediate	NA	Pass			1	Axi			CR	Y	N	N	N	N		unknown			0.19	0.04
MS0030030	M	66	Clear cell	Nephrectomy	100	Fav	Pass	Pass			0	Ave+Axi			SD	Y	N	N	N	N		2.53			0.79	0.13
MS0030035	M	66	Clear cell	Biopsy	100	Poor	NA	Fail	Pass		1	Cabo			SD	Y	Y	N	N	N		1.26				0.13
MS0030039	M	63	Clear cell	Biopsy	100	Intermediate	NA	Pass	Pass		1	Cabo			NA	Y	N	N	N	N		1.26	8.85		1.71	3.14
MS0030042	M	77	Clear cell	NA	100	Fav	NA	Pass	Pass		0	Sun			SD	N	N	N	N	Y		1.26			0.24	0.05
MS0030046	M	66	Clear cell	Nephrectomy	100	Intermediate	NA	Fail	Pass		2	Cabo			SD	Y	N	N	N	N		5.06				＜0.04
MS0030047	M	66	Clear cell	Nephrectomy	100	Intermediate	NA	Pass	Pass	Pass	3	Sun	Eve		PD	Y	N	N	N	Y		0	0	0	0.38	1.82
MS0030048	M	59	Clear cell	NA	100	Intermediate	NA	Pass	Pass		1	Nivo			PD	Y	N	N	Y	N		1.26	2.53		0.74	1.55
MS0030053	M	71	Clear cell	Nephrectomy	100	Intermediate	NA	Pass			0	Ave+Axi			PD	N	Y	N	N	N		3.79			2.12	NA
MS0030060	M	64	Clear cell	Nephrectomy	100	Intermediate	NA	Fail			2	Cabo				Y	N	N	N	N		Fail				＜0.04
MS0030061	M	72	Clear cell	Biopsy	100	Intermediate	NA	Pass			0	Ave+Axi			PD	N	Y	Y	N	N		5.06			0.79	1.08
MS0030063	M	33	Clear cell	Nephrectomy	100	Intermediate	NA	Pass	Pass		0	Ave+Axi			PD	Y	N	N	N	Y		1.26	1.26		1.83	NA
MS0030064	F	60	Clear cell	NA	100	Intermediate	NA	Fail			6	Cabo			PD	Y	N	N	N	Y		Fail				0.64
MS0030065	M	72	Clear cell	Nephrectomy	100	Intermediate	NA	Fail			1	Nivo			SD	N	N	N	N	Y		Fail				＜0.04
MS0030069	F	56	Clear cell	Biopsy	100	Poor	NA	Pass			0	Ave+Axi			PD	Y	Y	N	N	Y		3.79			3.73	NA
MS0030076	M	71	Clear cell	Biopsy	100	Poor	NA	Pass			0	Ave+Axi			PD	N	N	Y	N	N		0			0.24	5.97
MS0030077	M	66	Clear cell	Nephrectomy	100	Poor	NA	Pass			0	Ave+Axi			SD	Y	N	N	N	N		0			0.62	11.66
MS0030078	F	47	Clear cell	Biopsy	100	Intermediate	NA	Fail			1	Cabo			SD	Y	N	N	N	N		Fail				NA
MS0030079	M	48	Clear cell	Nephrectomy	100	Fav	NA	Pass			3	Investigational agent			SD	Y	N	Y	N	N		0			0	5.57
MS0030080	F	73	Clear cell	Nephrectomy	100	Fav	NA	Fail			0	Ave+Axi			PR	N	N	N	N	N		Fail				0.47
MS0080026	M	59	Clear cell	Nephrectomy	100	Intermediate	NA	Pass			0	Pem+Axi			PR	Y	N	N	N	Y		1.26			0.2	0.2
MS0080056	M	54	Clear cell	Nephrectomy	100	Fav	NA	Fail			0	Ave+Axi			SD	Y	N	N	N	N		Fail				0.07
MS0080059	M	51	Clear cell	Nephrectomy	100	Intermediate	NA	Pass			0	Ave+Axi			PR	Y	N	N	N	N		2.53			0.62	0.48
MS0080065	M	64	Clear cell	Nephrectomy	100	Intermediate	NA	Pass			0	Ave+Axi			SD	Y	N	N	N	Y		1.26			0.64	0.13
MS0080075	M	64	Clear cell	Nephrectomy	100	Intermediate	NA	Pass			1	Cabo			PD	N	Y	N	N	N		1.26			0.85	0.25
MS0160003	M	71	Clear cell	Nephrectomy	100	Intermediate	Pass	Pass	Pass	Pass	0	Paz			SD	Y	N	Y	N	N	5.04	2.53	1.26	3.79	0.96	0.08
MS0160008	M	78	Clear cell	Nephrectomy	100	Intermediate	Pass	Pass	Pass	Pass	0	Paz			PD	Y	Y	N	N	N	2.52	3.79	2.53	3.79	0.35	2.27
MS0160009	F	65	Clear cell	Nephrectomy	100	Intermediate	Pass	Pass			0	Nivo+Ipi			SD	Y	N	Y	N	Y	2.52	1.26			0.26	0.08
MS0160011	M	73	Clear cell	Nephrectomy	100	Poor	Pass	Pass	Pass	Pass	0	Nivo+Ipi			PD	Y	N	N	N	Y	6.3	5.06	2.53	6.32	3.71	5.04
MS0160019	M	62	Clear cell	Nephrectomy	100	Intermediate	Pass	Pass			0	Nivo+Ipi			PR	N	Y	N	N	N		0			0.21	0.02
MS0160021	M	69	Clear cell	Nephrectomy	100	Intermediate	Pass	Pass	Pass		0	Nivo+Ipi			PR	Y	Y	N	N	Y	5.04	1.26	0		0.52	0.22
MS0160027	M	65	Clear cell	Nephrectomy	100	Fav	NA	Pass	Pass	Pass	0	Paz			NA	N	N	N	N	Y		0	0	0	0	0.26
MS0160030	F	65	Clear cell	Biopsy	100	Poor	NA	Pass	Pass		0	Nivo+Ipi			PD	Y	N	Y	N	Y		3.79	6.32	5.06	1.52	10.64
MS0160033	F	66	Clear cell	Nephrectomy	100	Poor	Pass	Pass	Pass	Pass	0	Paz			SD	Y	N	N	N	N	2.52	1.26	1.26	1.26	0	0.8
MS0160034	M	53	Clear cell	Nephrectomy	100	Intermediate	Pass	Pass			0	Nivo+Ipi			SD	y	N	N	N	Y	2.52	0			0.28	1.16
MS0160036	M	76	Clear cell	Nephrectomy	100	Intermediate	Pass	Pass	Pass		0	Nivo+Ipi			SD	Y	N	N	N	N	1.26	0	0		0	0.35
MS0160037	M	65	Clear cell	Nephrectomy	100	Poor	Pass	Pass	Pass		0	Nivo+Ipi			SD	Y	Y	N	N	N	3.78	7.59	3.79		2.43	6.5
MS0160046	M	73	Clear cell	Nephrectomy	100	Fav	NA	Pass			0	Ave+Axi			SD	Y	N	N	N	N		2.53			1.6	0.56
MS0160047	M	73	Clear cell	Nephrectomy	100	Fav	Pass	Pass			0	Pem+Axi			SD	N	Y	N	N	N	1.26	1.26			0	0.27
MS0160050	M	65	necrosis	Biopsy	100	Poor	NA	Pass			0	Nivo+Ipi			PR	Y	N	Y	N	N		8.85			4.4	0.03
MS0160054	M	65	Clear cell	Biopsy	100	Poor	NA	Pass	Pass		0	Nivo+Ipi			SD	Y	N	N	N	Y		1.26	3.79		0.92	7.82
MS0160057	M	73	Clear cell	Nephrectomy	100	Intermediate	NA	Pass	Pass		0	Nivo+Ipi			CR	Y	N	N	N	N		1.26	1.26		0	4.66
MS0160060	M	74	Clear cell	Nephrectomy	100	Fav	NA	Pass			0	Pem+Axi			PR	N	N	N	N	N		3.79			4.8	0.25
MS0160072	F	65	Clear cell	Biopsy	100	Poor	NA	Pass			0	Pem+Axi			PD	Y	N	N	N	Y		2.53			1.91	17.09
MS0160078	M	68	Unclassified	Biopsy	100	Poor	NA	Pass			0	Nivo+Ipi			SD	Y	N	Y	N	N		8.85			2.46	24.42
MS0190009	F	54	Clear cell	Biopsy	100	Intermediate	NA	Pass	Pass	Pass	0	Nivo+Ipi			NA	Y	Y	N	N	Y		1.26	2.53	5.06		0.54
MS0190011	F	21	Non-clear cell	Nephrectomy	100	Poor	Pass	Pass	Pass		0	Nivo+Ipi			PR	N	N	N	N	Y	2.52	1.26	0		10.38	2.07
MS0190016	M	64	Clear cell	Nephrectomy	100	Fav	Pass	Pass	Pass		0	Pem+Axi			CR	Y	N	N	N	N	3.78	0	1.26		72	0.32
MS0190037	M	58	Clear cell	Biopsy	100	Intermediate	Pass	Pass	Pass		0	Nivo+Ipi			CR	Y	N	N	N	Y	3.78	0	0		1.01	3.56
MS0190042	M	70	Non-clear cell	Biopsy	50	Poor	Pass	Pass			0	Nivo+Ipi			PD	N	Y	N	N	Y	3.78	8.85			22	4.41
MS0190049	M	65	Clear cell	Biopsy	100	Intermediate	NA	Pass			0	Pem+Axi			PR	Y	N	N	N	N		5.06			5.4	0.31
MS0190055	F	58	Clear cell	Nephrectomy	100	Intermediate	Pass	Pass	Pass		0	Nivo+Ipi			SD	Y	N	N	N	N	3.78	0			0.58	0.11
MS0190058	F	72	Clear cell	Nephrectomy	70	Poor	NA	Pass			3	Sun			NA	Y	N	N	N	N		6.32			18	2.22
MS0190061	F	63	Clear cell	Nephrectomy	100	Fav	NA	Pass	Pass		0	Ave+Axi			SD	N	N	N	N	Y		1.26	2.53		2.96	0.07
MS0190064	M	67	Clear cell	Nephrectomy	90	Intermediate	NA	Pass	Pass		6	Cabo			PR	N	Y	N	N	Y		2.53→	0		0.28	2.23
MS0190070	M	69	Non-clear cell	Nephrectomy	100	Fav	NA	Pass			0	Ave+Axi			PR	N	N	N	N	Y		unknown			0	0.09
MS0190071	F	76	Clear cell	Nephrectomy	100	Intermediate	NA	Pass			3	Nivo			PD	Y	N	N	N	Y		2.53			0.72	0.03
MS0190080	M	63	Clear cell	Nephrectomy	100	Intermediate	NA	Pass			4	Cabo			PR	Y	N	N	N	N		1.26			0.62	2.21
MS0190081	M	83	Clear cell	Nephrectomy	100	Intermediate	Pass	Pass	Pass		0	Pem+Axi			CR	Y	N	N	N	Y	2.52	2.53	1.26		0	0.2
MS0190096	M	65	Clear cell	Nephrectomy	100	Intermediate	NA	Pass	Pass		0	Pem+Axi			PD	Y	N	N	N	N		0	0		0	0.08
MS0190097	M	80	Clear cell	Nephrectomy	100	Intermediate	NA	Pass	Pass		2	Nivo			NA	Y	N	N	N	Y		1.26	1.26		1.49	0.36
MS0190098	M	67	Clear cell	Nephrectomy	100	Fav	NA	Pass			1	Cabo			SD	N	N	Y	N	Y		1.26			0.81	0.04
MS0190099	F	56	Clear cell	Nephrectomy	100	Fav	NA	Pass	Pass		1	Nivo			PD	N	N	N	N	Y		0→	0		1.01	0.02
MS0190110	M	68	Clear cell	Nephrectomy	100	Fav	NA	Pass			0	Ave+Axi			PR	Y	N	N	N	N		0			0.33	0.13
MS0190117	M	72	Non-clear cell	Biopsy	100	Poor	NA	Fail	Pass		0	Cabo			SD	Y	N	Y	N	N		Fail	5.06			0.4
MS0190123	M	75	Clear cell	Nephrectomy	100	Fav	NA	Pass			0	Pem+Axi			SD	N	N	Y	N	N		3.79			5.66	0.11
MS0190129	M	66	Non-clear cell	Nephrectomy	100	Fav	NA	Pass			0	Cabo			SD	Y	N	N	N	N		1.26			1.08	0.84
MS0190145	M	75	Clear cell	Biopsy	100	Poor	NA	Pass			0	Nivo+Ipi			NA	Y	N	N	N	N		2.53			1.22	0.18
MS0230004	M	67	Clear cell	Biopsy	100	unknown	NA	Pass			3	Cabo			PD	Y	N	N	N	Y		5.06			11	0.377
MS0230007	M	55	Clear cell	Nephrectomy	100	unknown	NA	Pass			1	Cabo			SD	N	N	N	N	Y		6.32			3.99	1.277
MS0230009	F	60	Non-clear cell	Nephrectomy	100	Intermediate	NA	Pass	Pass		0	Nivo+Ipi			CR	Y	N	N	N	N		0			1.36	7.219
MS0230010	M	46	Clear cell	Nephrectomy	100	Intermediate	Pass	Pass			0	Nivo+Ipi			SD	N	N	N	N	Y	2.52	unknown			7.83	0.041
MS0230011	F	70	Clear cell	Biopsy	100	Poor	NA	Pass	Pass		0	Nivo+Ipi			PD	Y	N	N	N	N		1.26	2.53		7.29	9.589
MS0230015	M	69	Clear cell	Nephrectomy	100	Intermediate	Pass	Pass	Pass		0	Nivo+Ipi			SD	N	Y	N	N	N	8.83	1.26	1.26		1.61	0.638
MS0230016	M	62	Clear cell	Biopsy	100	Intermediate	NA	Pass			0	Nivo+Ipi			NA	N	Y	N	N	N		0			0.49	0.318
MS0230017	F	62	Clear cell	Nephrectomy	100	Poor	Pass	Pass			0	Nivo+Ipi			PR	Y	N	N	N	N	1.26	2.53			0.56	3.11
MS0230018	M	59	Clear cell	Nephrectomy	100	Intermediate	NA	Pass			0	Nivo+Ipi			SD	Y	N	N	N	N		0			0	0.088
MS0230019	M	77	Clear cell	Biopsy	100	Intermediate	NA	Pass			0	Nivo+Ipi			NA	Y	N	N	N	N		1.26			1.12	0.107
MS0230022	M	64	Clear cell	Biopsy	100	unknown	NA	Pass	Pass		1	Axi			SD	Y	Y	Y	N	Y		6.32	5.06		3.6	5.97
MS0230026	M	67	Clear cell	Nephrectomy	100	unknown	NA	Pass			1（0）	Ave+Axi			CR	Y	N	N	N	N		3.79			1.28	0.026
MS0230027	F	53	Clear cell	Nephrectomy	100	Intermediate	NA	Pass	Pass		0	Nivo+Ipi			SD	N	N	N	N	N		0	0		0	0.112
MS0230028	F	68	Clear cell	Biopsy	100	unknown	NA	Pass	Pass		1	Cabo			PD	Y	N	N	N	Y		1.26	1.26		21	0.701
MS0230029	F	76	Clear cell	Nephrectomy	100	Fav	NA	Pass			0	Pem+Axi			CR	Y	N	N	N	N		2.53			1.11	0.143
MS0230030	M	65	Clear cell	Nephrectomy	100	Intermediate	NA	Pass	Pass		0	Nivo+Ipi			PR	Y	N	Y	N	Y		0	0		0.4	2.661
MS0230031	M	71	Clear cell	Nephrectomy	100	Intermediate	NA	Pass			0	Nivo+Ipi			PR	Y	N	N	N	Y		2.53			1.18	0.871
MS0230032	M	50	Clear cell	Nephrectomy	100	Intermediate	NA	Pass	Pass		0	Nivo+Ipi			PD	Y	Y	N	N	N		1.26	2.53		1.27	0.499
MS0230036	M	82	Clear cell	Nephrectomy	100	Poor	NA	Pass			0	Nivo+Ipi			PR	N	N	N	N	Y		5.06			28	9.137
MS0230038	F	79	Clear cell	Biopsy	80	Intermediate	NA	Pass	Pass		0	Nivo+Ipi			SD	Y	Y	N	N	Y		7.59	6.32		1.32	1.825
MS0230040	M	65	Clear cell	Nephrectomy	100	Intermediate	NA	Pass			0	Nivo+Ipi			PR	Y	Y	N	N	N		1.26			0.75	0.4
MS0230045	F	62	Clear cell	Nephrectomy	80	Intermediate	NA	Pass	Pass		2	Axi			PD	Y	Y	N	Y	Y		6.32	8.85		2.96	12.222
MS0230048	M	62	Clear cell	Nephrectomy	90	Fav	NA	Pass			0	Pem+Axi			PR	Y	N	N	Y	Y		1.26			1.02	0.087

## Sheet: Supplementary Table S2
Supplementary Table 2. Variant allele frequency (VAF) of gene alterations in the overall cohort
Patient ID	Gene	Alteration	Tissue VAF (%)	Liquid VAF (%, Pre)	Assay Detection	Liquid VAF (%, 1st Post)	Liquid VAF (%, 2nd Post)
MS0010037	VHL	H115N	34.13	1.14	Tissue and Liquid
	GNAS	R201C	-	0.55	Liquid Only
	TERT	promoter -146C>T	36.27	0.43	Tissue and Liquid
	DNMT3A	F732del	-	1.82	Liquid Only
	MTOR	V2006L	24.87	0.57	Tissue and Liquid
	ATM	E2444fs*6	20.43	-	Tissue Only
	PBRM1	K278fs*4	29.63	-	Tissue Only
	MTAP	copy-number-alteration	cn0	-	Tissue Only
	CDKN2B	copy-number-alteration	cn0	-	Tissue Only
	CDKN2A	copy-number-alteration	cn0	-	Tissue Only
MS0010038	ACVR1B	Y251*	-	0.43	Liquid Only
	DNMT3A	W860fs*4	-	0.73	Liquid Only
	PBRM1	D1083fs*1	20.1	-	Tissue Only
	SETD2	Q1127*	18.39	-	Tissue Only
	PTEN	K164fs*15	34	-	Tissue Only
MS0010065	KDM6A	Q330*	fail	0.51
	BRCA1	E797fs*3	fail	50.81
	TET2	splice site 4183-1G>A	fail	4.3
MS0010117	SETD2	W1640*	19.12	fail
	PIK3CB	E1051K	20.95	fail
	PBRM1	S353*	21.45	fail
	TERT	promoter -124C>T	18.85	fail
	VHL	N90I	21.54	fail
MS0010164				unknown
MS0010175	BAP1	Q684*	fail	2.26
	ASXL1	D863fs*4	fail	1.19
	PBRM1	P1062fs*72	fail	2.34
MS0010192	TP53	splice site 994-1G>C	NA	5.49
MS0010348	DNMT3A	P896L	fail	4.96
	GNAS	Q227R	fail	1.02
	DNMT3A	W601*	fail	1.27
	SPEN	S1248*	fail	7
	BRAF	Q262P	fail	0.4
	DNMT3A	S243fs*4	fail	0.3
MS0010394	SF3B1	K666N	NA	0.2
	KEL	M1T	NA	52.51
MS0010421	TP53	V73fs*76	-	0.49	Liquid Only	0.4
	TP53	R248Q	-	0.31	Liquid Only	0.31
	FBXW7	S259fs*7	51.71	2.03	Tissue and Liquid	2.59
	DNMT3A	G308fs*31	-	0.98	Liquid Only	0.62
	PIK3CA	C420R	-	0.25	Liquid Only
	TP53	V73fs*50	-	0.22	Liquid Only	0.29
	MDM4	S367L	-	0.43	Liquid Only
	SETD2	D682fs*7	1	-	Tissue Only
	PIK3R1	K567E	6.47	-	Tissue Only
	SETD2	Q1911*	0.98	-	Tissue Only
MS0010423	TP53	V272L	NA	0.18
	ASXL1	Q1195*	NA	1.81
	MUTYH	splice site 892-2A>G	NA	50.32
MS0010444	ASXL1	D855fs*11	NA	5.3
	MPL	W515L	NA	0.6
	EPHB1	R79W	NA	2.73
MS0010451	DNMT3A	R792fs*10	NA	1.11
MS0010462	SF3B1	K666Q	NA	1.28
	SF3B1	K666N	NA	12.96
MS0010524	PIK3CA	H1047R	NA	1.32
	KDM5C	R1293fs*10	NA	2.19
	STK11	M51fs*14	NA	0.21
	AKT2	T82_V83insIRCLQWTT	NA	1.27
	VHL	V137fs*7	NA	1.77
MS0010546				unknown
MS0010560	DNMT3A	splice site 1014+2T>G	NA	0.92
	ASXL1	A933fs*12	NA	0.44
	JAK2	V617F	NA	7.76
	CBL	C404Y	NA	0.5
MS0010578				Fail
MS0010582				unknown
MS0010589	TP53	R273H	NA	0.15
	DNMT3A	V339del	NA	2.14
	MLL2	Q3910_Q3911del	NA	43.62
MS0030002	TP53	P151R	-	0.43	Liquid Only
	VHL	E70fs*59	22.84	-	Tissue Only
	PBRM1	L476*	29.16	-	Tissue Only
	PTEN	opy-number-alteration	cn1	-	Tissue Only
MS0030004				fail
MS0030006	PBRM1	R298*	28.95	fail
	VHL	S111N	28.15	fail
MS0030010	MTOR	T1977K	NA	2.27		0.97
	VHL	H208fs*43	NA	2.27
	GRM3	E517K	NA	1.98		1.35
	PBRM1	R78fs*15	NA	3.58		0.68
	RAD54L	C391fs*1	NA	28.56		29.15
	VHL	H208fs*43	NA	4.62		1.1
	DNMT3A	S243fs*7	NA	0.29
	RAD54L	C391fs*1	NA	29.96
	MTOR	T1977K	NA	3.64
	PBRM1	R78fs*15	NA	3.61
	GRM3	E517K	NA	3.07
MS0030011	TET2	T970fs*37	10.66	18.44	Tissue and Liquid
	ARID1A	Q1334_R1335insQ	23.59	-	Tissue Only
	PTEN	E43*	18.62	-	Tissue Only
	SETD2	N571fs*8	19.97	-	Tissue Only
	PTEN	M198K	13.46	-	Tissue Only
	KDM5C	rearrangement		-	Tissue Only			IQSEC2(NM_001111125)-KDM5C(NM_004187) fusion (I2; K17*)
MS0030016	TP53	A276D	-	0.42	Liquid Only
	PTEN	S179fs*1	8.81	-	Tissue Only
	VHL	Q164*	14.16	-	Tissue Only
	TP53	A159D	16.15	-	Tissue Only
MS0030020	PIK3CA	H1047R	-	1.01	Liquid Only
	NTRK1	copy-number-alteration	cn7	-	Tissue Only
	MCL1	copy-number-alteration	cn7	-	Tissue Only
MS0030021	SETD2	E1907fs*4	NA	0.45
	NOTCH1	A1640T	NA	49.59		46.78
	TET2	K148fs*3	NA	1.32		1.38
	DNMT3A	splice site 1554+1G>A	NA	1		1.5
	TET2	S268fs*25	NA	2.63		4.02
	BCOR	splice site 4874+1G>A	NA	5.25		3.02
MS0030023	NOTCH1	Q1193*	NA			25.73
	RAD51	S209*	NA			10.96
	NFE2L2	L23P	NA			32.44
	TERT	promoter -124C>T	NA			9.94
	EP300	Q829*	NA			9.63
	NOTCH3	S1941*	NA			22.76
	EP300	I637fs*8	NA			8.42
	NOTCH1		NA			11.72
MS0030027	NF2	L168fs*33	fail	0.84		0.37
	NRAS	G12D	fail	0.35		0.39
	TET2	N427fs*4	fail	0.6		-
	ARID1A	T979fs*20	fail	0.64		0.89
MS0030028	TP53	I332fs*22	NA	0.14
MS0030030	CHEK2	splice site 792+2T>G	-	0.79	Liquid Only
	DNMT3A	R729W	-	0.48	Liquid Only
	TP53	C242S	-	0.35	Liquid Only
	TERT	promoter -124C>T	26.38	-	Tissue Only
MS0030035	DNMT3A	W753*	NA			4.61
	PBRM1	D162fs*12	NA			0.26
	ATM	G2891D	NA			0.23
MS0030039	EZH2	R213H	NA	49.47		47.71
	NOTCH1	Q1766fs*4	NA	1.71		1.59
	TP53	R267Q	NA	0.23		0.17
	TP53	G266R	NA	-		0.21
	TET2	Q461fs*25	NA	-		0.69
	NOTCH2	Q2409*	NA	-		0.67
	EP300	C1683*	NA	-		0.36
	FGFR3	Y373N	NA	-		0.26
	TP53	V173E	NA	-		0.2
	RAD54L	C457*	NA	-		0.6
MS0030042	DNMT3A	S892fs*15	NA	0.47		0.35
	CHEK2	Y404C	NA	0.24		-
	SF3B1	K666N	NA	0.35		0.35
MS0030046	TERT	promoter -124C>T	NA	fail		0.12
MS0030047	TBX3	K734fs*155	NA	0.25		-	-
	TP53	I232S	NA	0.22		0.27	0.18
	ASXL1	R693*	NA	-		-	0.34
MS0030048				unknown
MS0030053	MSH2	M672fs*21	NA	0.49
	ASXL1	R404*	NA	2.05
	ASXL1	I814fs*4	NA	17.07
	DNMT3A	Y592*	NA	0.66
	TERT	promoter -124C>T	NA	0.19
MS0030061	DNMT3A	E784*	NA	0.7
	TET2	N1743fs*10	NA	0.41
	DNMT3A	S770L	NA	0.42
MS0030063	FH	F57fs*4	NA	54.87		49.51
MS0030064				fail
MS0030065				fail
MS0030069	BAP1	splice site 580+2T>G	NA	2.17
	VHL	M1I	NA	50.08
	VHL	Y156*	NA	3.08
MS0030076	TET2	C1298fs*65	NA	0.56
	TP53	D281E	NA	0.24
	NF1	L713fs*35	NA	0.21
MS0030077	ASXL1	Q588*	NA	5.29
	PBRM1	E150*	NA	0.62
	TERT	promoter -124C>T	NA	0.56
	VHL	V166D	NA	0.52
	MTOR	S2215F	NA	0.38
MS0030078				fail
MS0030079				unknown
MS0030080				fail
MS0080026	TP53	L194H	NA	0.16
MS0080056				fail
MS0080059	RAD51	R194*	NA	0.62
	IDH1	R132H	NA	0.27
MS0080065	ATM	I1581fs*5	NA	0.22
	ASXL1	Q529*	NA	0.61
MS0080075	SETD2	E240fs*5	NA	0.76
	VHL	R120*	NA	0.85
MS0120003	APC	Y622*	NA	6.29
	DNMT3A	V636fs*15	NA	0.68
	TP53	H179L	NA	14.18
MS0160003	TET2	R1465*	1.68	3.38	Tissue and Liquid	3.3	5.17
	TP53	A189V	46.15	47.81	Tissue and Liquid	48.86	47.37
	TET2	C1464fs*6	-	14.42	Liquid Only	15.56	18.3
	ROS1	D725N	57.31	50.89	Tissue and Liquid	47.33	48.87
	GNAS	R201H	-	-		0.32	0.58
	ARID1A	P1175fs*5	35.09	-	Tissue Only
	KDM5C	R599fs*60	52.85	-	Tissue Only
	VHL	S65fs*72	32.45	-	Tissue Only
	SETD2	I243fs*13	40.08	-	Tissue Only
	ARID1A	P1576fs*27	13.97	-	Tissue Only
MS0160008	SF3B1	Y623C	-	0.54	Liquid Only	0.4	0.39
	DNMT3A	R882C	1.24	3.71	Tissue and Liquid	3.3	3.28
	RAD54L	C391fs*1	-	29.69	Liquid Only	27.15	33.4
	TP53	R283H	-	0.13	Liquid Only	0.08
	PBRM1	K549*	14.03	-	Tissue Only	0.46
	ARID1A	W2091*	20.63	-	Tissue Only	0.73	0.42
	DNMT3A	splice site 2408+1G>A	-	-		0.37
	TP53	C277Y	-	-		0.37	0.4
	CARD11	R779Q	10.17	-	Tissue Only	0.39
	EZH2	N640fs*35	8.43	-	Tissue Only	0.36
MS0160009	NF2	R467K	48.45	47.34	Tissue and Liquid
	SF3B1	K700E	28.99	-	Tissue Only
	VHL	E134*	45.64	-	Tissue Only
MS0160011	TP53	R248W	5.19	2.07	Tissue and Liquid	0.41	2.47
	VHL	I206fs*50	31.38	2.07	Tissue and Liquid	0.71	2.48
	ATM	S85fs*31	-	0.16	Liquid Only
	BAP1	K139fs*48	7.48	1.86	Tissue and Liquid		2.96
	DNMT3A	W698*	-	0.41	Liquid Only
	PBRM1	R926fs*82	33.63	1.41	Tissue and Liquid	0.87	1.81
	MAP3K1	K1232*	39.41	2.01	Tissue and Liquid		2.57
	TET2	S59fs*9	-	-		0.39
	BAP1	Y223fs*1	6.68	-	Tissue Only
MS0160019	SETD2	S131fs*17	7.01	unknown	Tissue Only
	CREBBP	H2374fs*22	7.03	unknown	Tissue Only
	VHL	L184fs*17	8.44	unknown	Tissue Only
	PIK3CA	E542K	7.66	unknown	Tissue Only
MS0160021	GNAS	R201C	-	0.22	Liquid Only	0.18
	DNMT3A	W860*	-	0.71	Liquid Only
	VHL	C162R	18.74	-	Tissue Only
	PTEN	D252Y	4.45	-	Tissue Only
	TERT	promoter -124C>T	22.63	-	Tissue Only
	AKT1	L52R	4.8	-	Tissue Only
	SETD2	C687*	11.53	-	Tissue Only
	VHL	Q164H	19.08	-	Tissue Only
MS0160027				unknown
MS0160030	VHL	Q164*	NA	0.92		2.99	0.49
	MLL2	Q3910_Q3911del	NA	47.12		49.73	47.62
	SF3B1	K700E	NA	0.82		2.24	0.46
	PTEN	V9fs*28	NA	0.49		1.14	0.4
	TERT	promoter -146C>T	NA	0.68		0.76	0.38
	TP53	T125M	NA	1.2		1.69	0.59
	TP53	Y126C	NA	-		0.16
	GNAS	R201H	NA	-		0.35	0.24
MS0160033	ALK	V811M	57.47	50	Tissue and Liquid	50.24	49.03
	MUTYH	splice site 892-2A>G	47.27	49.86	Tissue and Liquid	49.31	50.67
	DNMT3A	C562Y	-	0.52	Liquid Only	0.57	0.68
	DNMT3A	G234R	41.33	49.36	Tissue and Liquid	48.68	50.88
	VHL	L140fs*3	40.02	-	Tissue Only
	SETD2	K466*	42.43	-	Tissue Only
MS0160034	PBRM1	M1341fs*4	20.46	unknown	Tissue Only
	VHL	S65fs*90	20.13	unknown	Tissue Only
MS0160036	VHL	I147fs*12	32.02	unknown	Tissue and Liquid	0.39
	KDM5C	S539*	61.75	-	Tissue Only
	PBRM1	splice site 1088-12_1088-2del11	26.68	-	Tissue Only
MS0160037	MTOR	I1973F	-	2.43	Liquid Only	0.54
	TP53	C135S	-	1.05	Liquid Only
	VHL	N193fs*63	32.38	1.35	Tissue and Liquid
	DNMT3A	F414fs*7	-	-		0.88
	PBRM1	splice site 529-1G>T	28.94	-
	CDKN2A	copy-number-alteration	cn0	-
MS0160046	RAD54L	D21fs*9	NA	48.52
	TNFAIP3	splice site 296-1G>A	NA	1.03
	U2AF1	S34F	NA	2.01
MS0160047	ASXL1	L775*	-	0.46	Liquid Only
	DNMT3A	R882H	-	1.01	Liquid Only
	ASXL1	W583*	0.88	2.4	Tissue and Liquid
	KDM5C	D280fs*2	26.94	-	Tissue Only
	PIK3CA	R115L	29.79	-	Tissue Only
	VHL	N131fs*28	16.78	-	Tissue Only
MS0160050	TP53	R273L	NA	0.31
	MTAP	C86*	NA	0.65
	VHL	F76del	NA	0.84
	KDM5C	H667fs*96	NA	4.4
	AKT1	E17K	NA	1.61
	TET2	G1282D	NA	4.43
MS0160054	KRAS	K117N	NA	0.67
	NBN	K233fs*6	NA	0.74
	VHL	V137fs*22	NA	0.92
	CDKN2A	truncation	NA	0.47				CDKN2B(NM_004936)-CDKN2A(NM_000077) fusion (C2*; C1*)
	NBN	K233fs*6	NA	5.21
	VHL	V137fs*22	NA	3.74
	KRAS	K117N	NA	0.65
	CDKN2A	truncation	NA	4.04				CDKN2B(NM_004936)-CDKN2A(NM_000077) fusion (C2*; C1*)
MS0160057	SDHA	L649fs*4	NA	0.65
	RAD54L	C391fs*1	NA	27.97		32.27
	TET2	P555fs*6	NA	-		0.55
MS0160060	DNMT3A	R882C	NA	0.83
	CXCR4	C113fs*45	NA	1.44
	TP53	G154V	NA	2.58
	ASXL1	H633fs*2	NA	0.87
	MRE11A	D559fs*57	NA	2.79
	BCORL1	A1166fs*50	NA	1.22
	SETD2	N2035fs*112	NA	4.8
MS0160072	BAP1	E9*	NA	1.91
MS0160078	TP53	P177H	NA	0.2
	PBRM1	K661*	NA	0.9
	TP53	R342*	NA	0.21
	TP53	splice site 672G>A	NA	0.17
	MLL2	Q3910_Q3911del	NA	48.88
	SETD2	S262fs*3	NA	0.54
	PTEN	K60fs*39	NA	2.46
MS0190009	BAP1	G703fs*31	NA	1.33			7.61
	VHL	splice site 463+2T>C	NA	1.55			9.84
	FANCG	splice site 924+1G>A	NA	-		0.39
	CUL3	R714*	NA	-			6.87
	BAP1	G703fs*31	NA	-
	VHL	splice site 463+2T>C	NA	-
	ERRFI1	P154fs*7	NA	-			2.1
	NF2	Q212*	NA	-			7.37
MS0190011	FH	splice site 379-2A>G	66.75	52.93	Tissue and Liquid	46.03
	KEAP1	R470C	19.6	3.45	Tissue and Liquid
	PIK3CA	E542K	18.05	3.53	Tissue and Liquid
MS0190016	TP53	A159P	-	0.11	Liquid Only
	TSC1	copy-number-alteration	cn0	-	Tissue Only
MS0190037	VHL	splice site 341-2delA	46.81	1.01	Tissue and Liquid
	TERT	promoter -124C>T	29.3	0.39	Tissue and Liquid
	DNMT3A	R882C	-	1.13	Liquid Only	1.98
	BRD4	P978_P980del	38.14	55.79	Tissue and Liquid
	PTEN	E394*	45	-	Tissue Only
	PTEN	copy-number-alteration	cn0	-	Tissue Only
	CDKN2B	copy-number-alteration	cn0	-	Tissue Only
	CDKN2A	copy-number-alteration	cn0	-	Tissue Only
MS0190042	TP53	K382fs*40	29.28	18.88	Tissue and Liquid
	TET2	H1036fs*19	-	3.26	Liquid Only
	DNMT3A	N612fs*4	-	3.47	Liquid Only
	NF2	splice site 600-1G>A	29.57	19.72	Tissue and Liquid
	CDKN2A	copy-number-alteration	cn0	-	Tissue Only
MS0190049	DNMT3A	splice site 1015-2A>G	NA	4.98
	CDKN1B	splice site 476-1G>A	NA	48.02
MS0190055	DNMT3A	M585fs*26	-	0.51	Liquid Only
	TP53	R273C	-	0.34	Liquid Only
	PTEN	I300fs*7	27.16	-	Tissue Only
	VHL	Q145*	41.98	-	Tissue Only
	SETD2	E1265*	43.33	-	Tissue Only
MS0190058	DNMT3A	F732del	NA	0.53
	PTEN	Y174D	NA	17.11
	MSH3	P76fs*4	NA	49.5
	DNMT3A	R635W	NA	0.92
	SETD2	K1906fs*2	NA	14.48
	DNMT3A	Q615*	NA	0.48
	KDM5C	P701fs*52	NA	16.15
	VHL	G104fs*30	NA	9.98
	PBRM1	W141*	NA	17.42
MS0190061			NA	unknown
MS0190064	DNMT3A	R882H	NA	5.4		6.27
	TP53	R175H	NA	0.28		0.55
	DNMT3A	Y592*	NA	0.64		1.22
	TET2	R1261G	NA	-		0.81
MS0190070			NA	unknown
MS0190071	GNAS	R201H	NA	0.72
MS0190080	TET2	E1874fs*13	NA	0.43
	TET2	S1898F	NA	5.77
MS0190081	DNMT3A	R736H	-	0.46	Liquid Only	0.68
	DNMT3A	R736H	-
	TNFAIP3	Q59*	-	-		0.57
	PBRM1	splice site 4133-2A>G	35.06	-	Tissue Only
	VHL	splice site 463+1G>T	35.51	-	Tissue Only
MS0190096				unknown
MS0190097	TERT	promoter -124C>T	NA	unknown		0.14
MS0190098	ATR	L302fs*4	NA	0.33
MS0190099				unknown
MS0190110				unknown
MS0190117	PTEN	D24Y	NA	fail		0.17
	NF2	E537*	NA	fail		8.73
MS0190123	RAD21	splice site 1322-1G>C	NA	5.66
	MLL2	Q3910_Q3911del	NA	50.64
	ASXL1	A640fs*14	NA	0.59
MS0190129	FH	splice site 379-2A>G	NA	54.19
	GNAS	R201H	NA	0.3
MS0190145	TET2	D905fs*16	NA	8.54
	PARK2	W453L	NA	50.28
	TET2	E971fs*1	NA	0.45
MS0230004	ARID1A	Q413fs*20	NA	7.13
	PBRM1	G1082fs*52	NA	8.13
	BAP1	splice site 438-2A>G	NA	10.6
	VHL	G144*	NA	9.85
MS0230007	VHL	P95fs*62	NA	3.99
	TP53	P301fs*44	NA	1.11
	PBRM1	F386fs*25	NA	2.97
MS0230009	TERT	promoter -124C>T	NA	1.36		0.84
	DNMT3A	R736H	NA	0.62		0.69
	SETD2	R368*	NA	51.52		50.66
	TET2	V1864fs*10	NA	1.5		0.77
	STK11		NA	-		0.39
MS0230010	ARID1A	W1023*	37.37	NA
MS0230011	CDKN2A	M53I	NA	0.11		0.71
	TET2	Q1624*	NA	0.91		1.76
	TEK	N603K	NA	49.63		49.61
	MTOR	L2427R	NA	0.56		1.99
	VHL	L135fs*24	NA	0.88		2.74
	TERT	promoter -124C>T	NA	0.18		1.12
	TSC2	D1690fs*27	NA	-		23.36
MS0230015	RAD54L	C391fs*1	-	27.46	Liquid Only	29.38
	TET2	splice site 3409+1G>C	-	1.33	Liquid Only	0.86
	FLT3	Y591C	-	0.17	Liquid Only
	MCL1	copy-number-alteration	-	-	Tissue Only
	NTRK1	copy-number-alteration	-	-	Tissue Only
MS0230016				unknown
MS0230017	SETD2	E2446*	17.11	unknown	Tissue Only
	VHL	P154L	14.79	unknown	Tissue Only
	BCOR	Q416*	19.18	unknown	Tissue Only
	BAP1	I226fs*5	16.52	unknown	Tissue Only
MS0230018	SF3B1	K666N	NA	7.3
	DNMT3A	W581fs*70	NA	1.87
MS0230019	DNMT3A	A571fs*2	NA	0.39
MS0230022	PBRM1	L448fs*3	NA	2.33		9.65
	VHL	L118P	NA	2.65		8.72
	ATM	N2435K	NA	0.14
	TP53	R248Q	NA	0.14
	CHEK2	splice site 593-1G>A	NA	0.5		0.73
	TET2	Q810fs*3	NA	0.8		0.4
	TSC1	E214fs*7	NA	-		5.73
MS0230026	DNMT3A	K766fs*15	NA	0.67
MS0230027	SDHA	L649fs*4	NA	0.55
MS0230028	BAP1	Q280*	NA	18.41		14.81
MS0230029	TET2	Q831fs*15	NA	1.41
MS0230030	CHEK2	Q34*	NA	0.4		0.43
MS0230031	DNMT3A	R882H	NA	5.05
	VHL	splice site 340+1G>T	NA	1.18
	DNMT3A	R882C	NA	1.12
	MUTYH	splice site 892-2A>G	NA	49.75
MS0230032	ABL1	P662L	NA	51.73		52.25
	MTOR	L1460P	NA	1.27		2.11
MS0230036	DNMT3A	R320*	NA	0.32
	FH	T243fs*7	NA	24.55
	MAPK1	copy-number-alteration	NA
	CRKL	copy-number-alteration	NA
MS0230038	VHL	splice site 464-2A>G	NA	1.3		2.44
	BAP1	N690fs*2	NA	1.32		1.13
	TP53	A189D	NA	0.16
	CHEK2	F310fs*10	NA	0.26		0.35
MS0230040	ASXL1	G643fs*15	NA	0.27
	TERT	promoter -124C>T	NA	0.41
	TP53	P190L	NA	0.23
MS0230045	PIK3CA	H1047R	NA	0.33
MS0230048	DNMT3A	E784*	NA	1.64
	TP53	N131T	NA	0.23
